# Supplementary material for: Personalized Medicine in Urolithiasis: AI Chatbot-Assisted Dietary Management of Oxalate for Kidney Stone Prevention
Source: J Pers Med. 2024 Jan 18;14(1):107. doi: 10.3390/jpm14010107 (PMC10817681; doi:10.3390/jpm14010107)
Supplement: Supplementary file 1 [file jpm-14-00107-s001.zip]

Archive with 1 entries (1 files):
- jpm-2815512-supplementary.pdf
